# Supplementary material for: Atrial Natriuretic Peptide Antibody-Functionalised, PEGylated Multiwalled Carbon Nanotubes for Targeted Ischemic Stroke Intervention
Source: Pharmaceutics. 2021 Aug 28;13(9):1357. doi: 10.3390/pharmaceutics13091357 (PMC8471373; doi:10.3390/pharmaceutics13091357)
Supplement: Supplementary file 1 [file pharmaceutics-13-01357-s001.zip]

Archive with 1 entries (1 files):
- pharmaceutics-1298083-supplementary.pdf
